# Supplementary material for: Crossover-Use of Human Antibiotics in Livestock in Agricultural Communities: A Qualitative Cross-Country Comparison between Uganda, Tanzania and India
Source: Antibiotics (Basel). 2022 Sep 30;11(10):1342. doi: 10.3390/antibiotics11101342 (PMC9598773; doi:10.3390/antibiotics11101342)
Supplement: Supplementary file 1 [file antibiotics-11-01342-s001.zip]

Archive with 1 entries (1 files):
- antibiotics-1863719-supplementary.pdf
